# Supplementary material for: Context-Dependency in Relationships Between Herbaceous Plant Leaf Traits and Abiotic Factors
Source: Front Plant Sci. 2022 Mar 25;13:757077. doi: 10.3389/fpls.2022.757077 (PMC8990845; doi:10.3389/fpls.2022.757077)
Supplement: Supplementary file 3 [file Data_Sheet_3.xlsx]

## Sheet: Sheet1
No.	Longitude (°)	Latitude (°)	Vegetation type	Family	Genus	Species
1	116.36	43.89	Typical steppe	Gramineae	Leymus	Leymus chinensis
2	116.36	43.89	Typical steppe	Gramineae	Stipa	Stipa krylovii
3	116.49	43.83	Temperate meadow	Gramineae	Achnatherum	Achnatherum splendens
4	116.11	43.74	Typical steppe	Gramineae	Leymus	Leymus chinensis
5	116.11	43.74	Typical steppe	Rosaceae	Potentilla	Potentilla tanacetifolia
6	116.11	43.74	Typical steppe	Gramineae	Stipa	Stipa grandis
7	117.04	45.59	Typical steppe	Gramineae	Leymus	Leymus chinensis
8	117.04	45.59	Typical steppe	Labiatae	Scutellaria	Scutellaria viscidula
9	117.04	45.59	Typical steppe	Gramineae	Stipa	Stipa grandis
10	117.92	45.7	Typical steppe	Gramineae	Cleistogenes	Cleistogenes squarrosa
11	117.92	45.7	Typical steppe	Gramineae	Leymus	Leymus chinensis
12	117.92	45.7	Typical steppe	Gramineae	Stipa	Stipa grandis
13	119.3	47.65	Meadow steppe	Cyperaceae	Carex	Carex neurocarpa
14	119.3	47.65	Meadow steppe	Gramineae	Leymus	Leymus chinensis
15	119.3	47.65	Meadow steppe	Thymelaeaceae	Stellera	Stellera chamaejasme
16	119.3	47.65	Meadow steppe	Gramineae	Stipa	Stipa baicalensis
17	119.3	47.65	Meadow steppe	Leguminosae	Vicia	Vicia amoena
18	118.6	48.41	Typical steppe	Gramineae	Achnatherum	Achnatherum sibiricum
19	118.6	48.41	Typical steppe	Compositae	Artemisia	Artemisia frigida
20	118.6	48.41	Typical steppe	Gramineae	Leymus	Leymus chinensis
21	118.6	48.41	Typical steppe	Gramineae	Stipa	Stipa grandis
22	120.06	49.4	Meadow steppe	Compositae	Filifolium	Filifolium sibiricum
23	120.06	49.4	Meadow steppe	Umbelliferae	Saposhnikovia	Saposhnikovia divaricata
24	120.06	49.4	Meadow steppe	Gramineae	Stipa	Stipa baicalensis
25	119.34	49.3	Temperate meadow	Gramineae	Calamagrostis	Calamagrostis epigeios
26	119.34	49.3	Temperate meadow	Gramineae	Phragmites	Phragmites communis
27	119.34	49.3	Temperate meadow	Rosaceae	Potentilla	Potentilla anserina
28	119.34	49.3	Temperate meadow	Rosaceae	Sanguisorba	Sanguisorba officinalis
29	118.46	49.49	Typical steppe	Compositae	Filifolium	Filifolium sibiricum
30	118.46	49.49	Typical steppe	Compositae	Serratula	Serratula centauroides
31	118.46	49.49	Typical steppe	Gramineae	Stipa	Stipa grandis
32	116.63	48.6	Typical steppe	Gramineae	Stipa	Stipa klemenzii
33	116.63	48.6	Typical steppe	Gramineae	Stipa	Stipa krylovii
34	117.14	48.49	Typical steppe	Leguminosae	Melilotoides	Melilotoides ruthenica
35	117.14	48.49	Typical steppe	Compositae	Serratula	Serratula centauroides
36	117.14	48.49	Typical steppe	Gramineae	Stipa	Stipa krylovii
37	118.1	48.2	Typical steppe	Gramineae	Cleistogenes	Cleistogenes squarrosa
38	118.1	48.2	Typical steppe	Gramineae	Leymus	Leymus chinensis
39	118.1	48.2	Typical steppe	Gramineae	Stipa	Stipa grandis
40	118.75	47.89	Typical steppe	Gramineae	Leymus	Leymus chinensis
41	118.75	47.89	Typical steppe	Compositae	Serratula	Serratula centauroides
42	119.5	46.6	Meadow steppe	Cyperaceae	Carex	Carex neurocarpa
43	119.5	46.6	Meadow steppe	Compositae	Filifolium	Filifolium sibiricum
44	119.5	46.6	Meadow steppe	Gramineae	Stipa	Stipa baicalensis
45	118.54	46.27	Typical steppe	Gramineae	Achnatherum	Achnatherum sibiricum
46	118.54	46.27	Typical steppe	Compositae	Artemisia	Artemisia frigida
47	118.54	46.27	Typical steppe	Gramineae	Cleistogenes	Cleistogenes squarrosa
48	118.54	46.27	Typical steppe	Leguminosae	Melilotoides	Melilotoides ruthenica
49	118.54	46.27	Typical steppe	Rosaceae	Potentilla	Potentilla tanacetifolia
50	118.54	46.27	Typical steppe	Labiatae	Thymus	Thymus serpyllum
51	118.26	46.16	Typical steppe	Gramineae	Leymus	Leymus chinensis
52	118.26	46.16	Typical steppe	Gramineae	Stipa	Stipa krylovii
53	116.91	45.41	Typical steppe	Liliaceae	Allium	Allium polyrhizum
54	116.91	45.41	Typical steppe	Labiatae	Scutellaria	Scutellaria viscidula
55	116.91	45.41	Typical steppe	Gramineae	Stipa	Stipa krylovii
56	115.31	43.9	Typical steppe	Compositae	Artemisia	Artemisia frigida
57	115.31	43.9	Typical steppe	Chenopodiaceae	Kochia	Kochia prostrata
58	115.31	43.9	Typical steppe	Gramineae	Stipa	Stipa krylovii
59	114.22	43.88	Typical steppe	Compositae	Artemisia	Artemisia frigida
60	114.22	43.88	Typical steppe	Gramineae	Stipa	Stipa krylovii
61	112.07	43.63	Desert steppe	Gramineae	Stipa	Stipa klemenzii
62	111.91	43.36	Desert steppe	Gramineae	Stipa	Stipa klemenzii
63	108.49	41.39	Desert steppe	Gramineae	Cleistogenes	Cleistogenes squarrosa
64	108.49	41.39	Desert steppe	Thymelaeaceae	Diarthron	Diarthron linifolium
65	108.49	41.39	Desert steppe	Labiatae	Lagochilus	Lagochilus ilicifolius
66	108.49	41.39	Desert steppe	Gramineae	Stipa	Stipa klemenzii
67	108.76	41.51	Desert steppe	Leguminosae	Melilotoides	Melilotoides ruthenica
68	108.76	41.51	Desert steppe	Gramineae	Stipa	Stipa klemenzii
69	108.83	41.5	Desert steppe	Gramineae	Cleistogenes	Cleistogenes songorica
70	108.83	41.5	Desert steppe	Leguminosae	Lespedeza	Lespedeza davurica
71	108.83	41.5	Desert steppe	Gramineae	Stipa	Stipa breviflora
72	108.25	41.87	Desert steppe	Liliaceae	Allium	Allium mongolicum
73	108.25	41.87	Desert steppe	Gramineae	Stipa	Stipa klemenzii
74	108.55	41.82	Desert steppe	Compositae	Artemisia	Artemisia frigida
75	108.55	41.82	Desert steppe	Gramineae	Cleistogenes	Cleistogenes squarrosa
76	108.55	41.82	Desert steppe	Gramineae	Stipa	Stipa klemenzii
77	108.64	39.76	Desert steppe	Gramineae	Cleistogenes	Cleistogenes squarrosa
78	108.64	39.76	Desert steppe	Leguminosae	Oxytropis	Oxytropis gracillima
79	108.64	39.76	Desert steppe	Gramineae	Stipa	Stipa breviflora
80	108.2	39.32	Desert steppe	Liliaceae	Allium	Allium mongolicum
81	108.2	39.32	Desert steppe	Compositae	Artemisia	Artemisia frigida
82	108.2	39.32	Desert steppe	Gramineae	Stipa	Stipa breviflora
83	107.62	38.91	Temperate scrub	Compositae	Artemisia	Artemisia ordosica
84	107.62	38.91	Temperate scrub	Asclepiadaceae	Cynanchum	Cynanchum komarovii
85	107.62	38.91	Temperate scrub	Leguminosae	Sophora	Sophora alopecuroides
86	107.26	38.41	Desert steppe	Leguminosae	Glycyrrhiza	Glycyrrhiza uralensis
87	107.26	38.41	Desert steppe	Leguminosae	Lespedeza	Lespedeza davurica
88	107.26	38.41	Desert steppe	Leguminosae	Oxytropis	Oxytropis aciphylla
89	107.26	38.41	Desert steppe	Gramineae	Stipa	Stipa breviflora
90	116.44	45.07	Typical Steppe	Liliaceae	Allium	Allium polyrhizum
91	116.44	45.07	Typical steppe	Cyperaceae	Carex	Carex duriuscula
92	116.13	43.26	Temperate scrub	Gramineae	Psammochloa	Psammochloa villosa
93	115.96	42.97	Temperate scrub	Gramineae	Leymus	Leymus secalinus
94	115.92	42.16	Temperate scrub	Polygonaceae	Polygonum	Polygonum divaricatum
95	115.88	42.83	Temperate scrub	Compositae	Artemisia	Artemisia intramongolica
96	115.88	42.83	Temperate scrub	Gramineae	Psammochloa	Psammochloa villosa
97	116.35	43.55	Typical steppe	Gramineae	Achnatherum	Achnatherum sibiricum
98	116.35	43.55	Typical steppe	Gramineae	Leymus	Leymus chinensis
99	116.35	43.55	Typical steppe	Gramineae	Stipa	Stipa grandis
100	116.55	43.54	Typical steppe	Gramineae	Leymus	Leymus chinensis
101	116.55	43.54	Typical steppe	Gramineae	Stipa	Stipa grandis
102	116.66	43.62	Typical steppe	Gramineae	Achnatherum	Achnatherum splendens
103	102.44	35.1	Alpine meadow	Gramineae	Elymus	Elymus nutans
104	102.44	35.1	Alpine meadow	Gramineae	Stipa	Stipa aliena
105	102.89	34.97	Alpine meadow	Leguminosae	Medicago	Medicago lupulina
106	102.89	34.97	Alpine meadow	Compositae	Saussurea	Saussurea sp.
107	102.89	34.97	Alpine meadow	Gramineae	Stipa	Stipa aliena
108	102.89	34.97	Alpine meadow	Leguminosae	Thermopsis	Thermopsis lanceolata
109	102.83	34.9	Alpine meadow	Polygonaceae	Polygonum	Polygonum viviparum
110	102.34	34.49	Alpine meadow	Cyperaceae	Kobresia	Kobresia capillifolia
111	102.34	34.49	Alpine meadow	Cyperaceae	Kobresia	Kobresia parva
112	102.34	34.49	Alpine meadow	Polygonaceae	Polygonum	Polygonum viviparum
113	102.34	34.28	Alpine meadow	Gentianaceae	Gentiana	Gentiana straminea
114	102.34	34.28	Alpine meadow	Cyperaceae	Kobresia	Kobresia parva
115	102.49	34.7	Alpine meadow	Gentianaceae	Gentiana	Gentiana straminea
116	102.49	34.7	Alpine meadow	Polygonaceae	Polygonum	Polygonum viviparum
117	102.51	34.71	Alpine meadow	Gramineae	Elymus	Elymus nutans
118	102.51	34.71	Alpine meadow	Compositae	Ligularia	Ligularia sagitta
119	102.09	34.05	Alpine meadow	Gentianaceae	Gentiana	Gentiana straminea
120	102.09	34.05	Alpine meadow	Cyperaceae	Kobresia	Kobresia sp.
121	100.89	36.32	Alpine steppe	Gramineae	Achnatherum	Achnatherum splendens
122	100.89	36.32	Alpine steppe	Cyperaceae	Kobresia	Kobresia macrantha
123	100.89	36.32	Alpine steppe	Scrophulariaceae	Lagotis	Lagotis brachystachya
124	100.89	36.32	Alpine steppe	Gramineae	Stipa	Stipa purpurea
125	100.46	36.12	Alpine steppe	Gramineae	Achnatherum	Achnatherum inebrians
126	100.46	36.12	Alpine steppe	Gramineae	Achnatherum	Achnatherum splendens
127	100.46	36.12	Alpine steppe	Chenopodiaceae	Ceratoides	Ceratoides latens
128	100.22	36	Alpine steppe	Gramineae	Achnatherum	Achnatherum inebrians
129	100.22	36	Alpine steppe	Gramineae	Achnatherum	Achnatherum splendens
130	100.23	35.76	Alpine steppe	Gramineae	Achnatherum	Achnatherum inebrians
131	100.23	35.76	Alpine steppe	Gramineae	Elymus	Elymus nutans
132	100.23	35.76	Alpine steppe	Iridaceae	Iris	Iris chinensis
133	100.23	35.76	Alpine steppe	Gramineae	Leymus	Leymus secalinus
134	100.23	35.76	Alpine steppe	Plantaginaceae	Plantago	Plantago minuta
135	100.23	35.76	Alpine steppe	Gramineae	Stipa	Stipa purpurea
136	100.49	35.57	Alpine meadow	Cyperaceae	Kobresia	Kobresia parva
137	100.49	35.57	Alpine meadow	Compositae	Ligularia	Ligularia virgaurea
138	100.49	35.57	Alpine meadow	Gramineae	Stipa	Stipa purpurea
139	100.93	35.35	Alpine steppe	Gramineae	Achnatherum	Achnatherum splendens
140	100.93	35.35	Alpine steppe	Gramineae	Stipa	Stipa purpurea
141	100.77	35.08	Alpine meadow	Gentianaceae	Gentiana	Gentiana straminea
142	100.77	35.08	Alpine meadow	Compositae	Ligularia	Ligularia virgaurea
143	100.77	35.08	Alpine meadow	Polygonaceae	Polygonum	Polygonum viviparum
144	100.77	35.08	Alpine meadow	Compositae	Saussurea	Saussurea sp.
145	100.82	34.86	Alpine meadow	Gentianaceae	Gentiana	Gentiana straminea
146	100.82	34.86	Alpine meadow	Compositae	Ligularia	Ligularia virgaurea
147	100.82	34.86	Alpine meadow	Compositae	Saussurea	Saussurea sp.
148	100.4	34.45	Alpine scrub	Labiatae	Lamiophlomis	Lamiophlomis rotata
149	100.4	34.45	Alpine scrub	Leguminosae	Oxytropis	Oxytropis ochrocephala
150	100.22	34.53	Alpine meadow	Ranunculaceae	Aconitum	Aconitum gymnandrum
151	100.22	34.53	Alpine meadow	Ranunculaceae	Anemone	Anemone demissa
152	100.22	34.53	Alpine meadow	Leguminosae	Astragalus	Astragalus porphyrocalyx
153	100.22	34.53	Alpine meadow	Gentianaceae	Gentiana	Gentiana straminea
154	100.22	34.53	Alpine meadow	Cyperaceae	Kobresia	Kobresia parva
155	100.22	34.53	Alpine meadow	Labiatae	Lamiophlomis	Lamiophlomis rotata
156	100.22	34.53	Alpine meadow	Compositae	Ligularia	Ligularia virgaurea
157	100.22	34.53	Alpine meadow	Polygonaceae	Polygonum	Polygonum macrophyllum
158	100.22	34.53	Alpine meadow	Polygonaceae	Polygonum	Polygonum viviparum
159	100.22	34.53	Alpine meadow	Rosaceae	Potentilla	Potentilla anserina
160	100.22	34.53	Alpine meadow	Solanaceae	Przewalskia	Przewalskia tangutica
161	100.22	34.53	Alpine meadow	Gramineae	Ptilagrostis	Ptilagrostis dichotoma
162	99.93	34.47	Alpine scrub	Gentianaceae	Gentiana	Gentiana straminea
163	99.93	34.47	Alpine scrub	Leguminosae	Oxytropis	Oxytropis ochrocephala
164	99.93	34.47	Alpine scrub	Polygonaceae	Polygonum	Polygonum viviparum
165	99.93	34.47	Alpine scrub	Compositae	Saussurea	Saussurea superba
166	98.97	34.84	Alpine meadow	Cyperaceae	Carex	Carex moorcroftii
167	98.97	34.84	Alpine meadow	Cyperaceae	Kobresia	Kobresia royleana
168	98.97	34.84	Alpine meadow	Cyperaceae	Kobresia	Kobresia tibetica
169	98.97	34.84	Alpine meadow	Compositae	Saussurea	Saussurea graminifolia
170	99.18	35.36	Alpine steppe	Iridaceae	Iris	Iris chinensis
171	99.18	35.36	Alpine steppe	Gramineae	Stipa	Stipa purpurea
172	99.39	35.43	Alpine steppe	Gramineae	Stipa	Stipa purpurea
173	99.48	35.44	Alpine steppe	Ranunculaceae	Aconitum	Aconitum gymnandrum
174	99.48	35.44	Alpine steppe	Gramineae	Stipa	Stipa purpurea
175	98.58	34.99	Alpine steppe	Gramineae	Festuca	Festuca rubra
176	98.58	34.99	Alpine steppe	Compositae	Saussurea	Saussurea graminifolia
177	98.45	34.85	Alpine steppe	Compositae	Cremanthodium	Cremanthodium discoideum
178	98.45	34.85	Alpine steppe	Gramineae	Elymus	Elymus nutans
179	98.45	34.85	Alpine steppe	Boraginaceae	Microula	Microula tibetica
180	98.25	34.88	Alpine steppe	Cyperaceae	Kobresia	Kobresia kansuensis
181	98.25	34.88	Alpine steppe	Gramineae	Stipa	Stipa purpurea
182	97.99	34.58	Alpine meadow	Cyperaceae	Carex	Carex moorcroftii
183	97.99	34.58	Alpine meadow	Cyperaceae	Kobresia	Kobresia tibetica
184	97.66	34.2	Alpine meadow	Rosaceae	Potentilla	Potentilla nivea
185	97.66	34.2	Alpine meadow	Crassulaceae	Rhodiola	Rhodiola rotundata
186	97.66	34.2	Alpine meadow	Compositae	Saussurea	Saussurea globosa
187	97.66	34.2	Alpine meadow	Compositae	Saussurea	Saussurea medusa
188	97.02	33.76	Alpine meadow	Cyperaceae	Kobresia	Kobresia capillifolia
189	97.02	33.76	Alpine meadow	Cyperaceae	Kobresia	Kobresia parva
190	97.02	33.76	Alpine meadow	Papaveraceae	Meconopsis	Meconopsis integrifolia
191	96.37	33.97	Alpine meadow	Gentianaceae	Gentiana	Gentiana straminea
192	96.37	33.97	Alpine meadow	Cyperaceae	Kobresia	Kobresia humilis
193	96.37	33.97	Alpine meadow	Leguminosae	Oxytropis	Oxytropis ochrocephala
194	96.2	34.1	Alpine meadow	Gentianaceae	Gentiana	Gentiana farreri
195	96.2	34.1	Alpine meadow	Cyperaceae	Kobresia	Kobresia humilis
196	96.2	34.1	Alpine meadow	Cyperaceae	Kobresia	Kobresia parva
197	96.2	34.1	Alpine meadow	Gramineae	Koeleria	Koeleria cristata
198	96.2	34.1	Alpine meadow	Leguminosae	Oxytropis	Oxytropis ochrocephala
199	96.2	34.1	Alpine meadow	Polygonaceae	Rheum	Rheum tanguticum
200	95.8	34.14	Alpine meadow	Leguminosae	Oxytropis	Oxytropis falcata
201	95.8	34.14	Alpine meadow	Gramineae	Stipa	Stipa purpurea
202	95.7	33.95	Alpine meadow	Cyperaceae	Kobresia	Kobresia parva
203	95.7	33.95	Alpine meadow	Thymelaeaceae	Stellera	Stellera chamaejasme
204	95.88	33.73	Alpine meadow	Cyperaceae	Kobresia	Kobresia humilis
205	95.88	33.73	Alpine meadow	Thymelaeaceae	Stellera	Stellera chamaejasme
206	96.01	33.6	Alpine scrub	Labiatae	Lamiophlomis	Lamiophlomis rotata
207	96.36	33.28	Alpine meadow	Cyperaceae	Kobresia	Kobresia parva
208	96.74	33.11	Alpine scrub	Gentianaceae	Gentiana	Gentiana straminea
209	96.91	33.02	Alpine meadow	Compositae	Artemisia	Artemisia sieversiana
210	96.91	33.02	Alpine meadow	Cyperaceae	Kobresia	Kobresia parva
211	96.91	33.02	Alpine meadow	Compositae	Ligularia	Ligularia virgaurea
212	96.74	32.9	Alpine meadow	Gentianaceae	Gentiana	Gentiana straminea
213	96.74	32.9	Alpine meadow	Labiatae	Lamiophlomis	Lamiophlomis rotata
214	96.74	32.9	Alpine meadow	Leguminosae	Oxytropis	Oxytropis ochrocephala
215	96.56	32.59	Alpine meadow	Ranunculaceae	Delphinium	Delphinium caeruleum
216	96.56	32.59	Alpine meadow	Iridaceae	Iris	Iris chinensis
217	96.56	32.59	Alpine meadow	Compositae	Ligularia	Ligularia virgaurea
218	96.56	32.59	Alpine meadow	Scrophulariaceae	Pedicularis	Pedicularis alaschanica
219	96.56	32.59	Alpine meadow	Thymelaeaceae	Stellera	Stellera chamaejasme
220	96.53	31.97	Alpine scrub	Compositae	Gnaphalium	Gnaphalium affine
221	96.53	31.97	Alpine scrub	Polygonaceae	Polygonum	Polygonum viviparum
222	96.51	31.1	Alpine scrub	Caryophyllaceae	Arenaria	Arenaria kansuensis
223	96.51	31.1	Alpine scrub	Cyperaceae	Kobresia	Kobresia pusilla
224	96.51	31.1	Alpine scrub	Scrophulariaceae	Lagotis	Lagotis glauca
225	96.51	31.1	Alpine scrub	Scrophulariaceae	Pedicularis	Pedicularis integrifolia
226	96.51	31.1	Alpine scrub	Polygonaceae	Rheum	Rheum spiciforme
227	94.96	31.7	Alpine meadow	Primulaceae	Primula	Primula tangutica
228	94.96	31.7	Alpine meadow	Polygonaceae	Rumex	Rumex acetosa
229	93.79	31.84	Alpine meadow	Gentianaceae	Gentiana	Gentiana straminea
230	93.54	31.85	Alpine meadow	Cyperaceae	Kobresia	Kobresia parva
231	93.14	31.93	Alpine meadow	Cyperaceae	Kobresia	Kobresia parva
232	92.9	31.84	Alpine meadow	Cyperaceae	Kobresia	Kobresia humilis
233	92.9	31.84	Alpine meadow	Cyperaceae	Kobresia	Kobresia sp.
234	92.87	31.83	Alpine meadow	Cyperaceae	Kobresia	Kobresia humilis
235	92.87	31.83	Alpine meadow	Cyperaceae	Kobresia	Kobresia parva
236	92.87	31.83	Alpine meadow	Gramineae	Ptilagrostis	Ptilagrostis dichotoma
237	91.69	31.1	Alpine meadow	Cyperaceae	Kobresia	Kobresia tibetica
238	86.84	28.3	Alpine scrub	Thymelaeaceae	Stellera	Stellera chamaejasme
239	87.07	28.51	Alpine meadow	Labiatae	Phyllophyton	Phyllophyton pharicum
240	87.07	28.51	Alpine meadow	Polygonaceae	Rheum	Rheum tanguticum
241	87.07	28.51	Alpine meadow	Compositae	Saussurea	Saussurea glanduligera
242	86.49	43.81	Meadow steppe	Compositae	Achillea	Achillea millefolium
243	86.49	43.81	Meadow steppe	Cyperaceae	Carex	Carex karoi
244	86.49	43.81	Meadow steppe	Labiatae	Phlomis	Phlomis pratensis
245	86.49	43.81	Meadow steppe	Labiatae	Salvia	Salvia deserta
246	86.77	43.76	Desert steppe	Gramineae	Festuca	Festuca ovina
247	85.78	45.94	Typical steppe	Gramineae	Stipa	Stipa capillata
248	85.44	43.95	Desert steppe	Gramineae	Festuca	Festuca ovina
249	85.32	43.96	Meadow steppe	Iridaceae	Iris	Iris loczyi
250	85.32	43.96	Meadow steppe	Gramineae	Stipa	Stipa capillata
251	84.83	44.14	Typical steppe	Gramineae	Festuca	Festuca sulcata
252	84.83	44.14	Typical steppe	Gramineae	Stipa	Stipa capillata
253	84.81	44.09	Meadow steppe	Cyperaceae	Carex	Carex karoi
254	84.81	44.09	Meadow steppe	Gramineae	Leymus	Leymus tianschanicus
255	84.81	44.09	Meadow steppe	Gramineae	Stipa	Stipa capillata
256	84.4	43.66	Alpine meadow	Ranunculaceae	Aconitum	Aconitum altaicum
257	84.4	43.66	Alpine meadow	Ranunculaceae	Trollius	Trollius dschungaricus
258	84.42	43.45	Alpine meadow	Cyperaceae	Carex	Carex karoi
259	84.37	43.16	Alpine meadow	Cyperaceae	Carex	Carex karoi
260	84.37	43.16	Alpine meadow	Geraniaceae	Geranium	Geranium pratense
261	85.47	43.11	Alpine steppe	Cyperaceae	Carex	Carex liparocarpos
262	85.47	43.11	Alpine steppe	Gramineae	Stipa	Stipa subsessiliflora
263	83.28	42.45	Meadow steppe	Cyperaceae	Carex	Carex liparocarpos
264	81.31	41.94	Alpine steppe	Leguminosae	Oxytropis	Oxytropis globiflora
265	81.31	41.94	Alpine steppe	Gramineae	Poa	Poa pratensis
266	81.36	41.92	Temperate meadow	Gramineae	Achnatherum	Achnatherum splendens
267	80.65	41.81	Alpine meadow	Iridaceae	Iris	Iris loczyi
268	80.65	41.81	Alpine meadow	Gramineae	Poa	Poa pratensis
269	77.91	39.92	Desert	Gramineae	Phragmites	Phragmites communis
270	75.32	36.77	Meadow steppe	Gramineae	Avena	Avena fatua
271	75.32	36.77	Meadow steppe	Leguminosae	Medicago	Medicago sativa
272	75.05	38.42	Alpine meadow	Cyperaceae	Carex	Carex heterostachya
273	75.05	38.42	Alpine meadow	Cyperaceae	Carex	Carex melanantha
274	75.18	37.92	Alpine meadow	Geraniaceae	Geranium	Geranium pratense
275	75.18	37.92	Alpine meadow	Cyperaceae	Kobresia	Kobresia capillifolia
276	74.93	38.3	Alpine meadow	Gramineae	Stipa	Stipa purpurea
277	75.24	38.91	Temperate meadow	Gramineae	Agrostis	Agrostis sp.
278	75.24	38.91	Temperate meadow	Gramineae	Elymus	Elymus nutans
279	75.57	39.2	Alpine meadow	Cyperaceae	Kobresia	Kobresia humilis
280	86.11	43.02	Alpine meadow	Cyperaceae	Kobresia	Kobresia humilis
281	86.11	43.02	Alpine meadow	Gramineae	Koeleria	Koeleria cristata
282	84.9	43.15	Alpine meadow	Cyperaceae	Kobresia	Kobresia capillifolia
283	84.9	43.15	Alpine meadow	Gramineae	Stipa	Stipa krylovii
284	84.03	43.3	Temperate meadow	Gramineae	Poa	Poa relaxa
285	84.03	43.3	Temperate meadow	Gramineae	Setaria	Setaria viridis
286	83.72	43.4	Temperate meadow	Leguminosae	Medicago	Medicago sativa
287	83.72	43.4	Temperate meadow	Gramineae	Poa	Poa relaxa
288	83.5	43.4	Meadow steppe	Gramineae	Chloris	Chloris virgata
289	83.5	43.4	Meadow steppe	Gramineae	Setaria	Setaria viridis
290	83.17	43.38	Desert steppe	Cyperaceae	Carex	Carex liparocarpos
291	82.23	43.38	Desert steppe	Chenopodiaceae	Kochia	Kochia prostrata
292	81.87	43.38	Typical steppe	Gramineae	Eragrostis	Eragrostis cilianensis
293	81.87	43.38	Typical steppe	Gramineae	Stipa	Stipa capillata
294	81.68	43.5	Typical steppe	Gramineae	Stipa	Stipa capillata
295	81.13	43.2	Alpine meadow	Gramineae	Dactylis	Dactylis glomerata
296	81.13	43.2	Alpine meadow	Leguminosae	Medicago	Medicago falcata
297	81.13	43.2	Alpine meadow	Gramineae	Psathyrostachys	Psathyrostachys nevski
298	81.37	43.15	Typical steppe	Gramineae	Stipa	Stipa grandis
299	82.15	43.9	Typical steppe	Cyperaceae	Carex	Carex liparocarpos
300	82.15	43.9	Typical steppe	Gramineae	Stipa	Stipa capillata
301	80.97	44.35	Meadow steppe	Gramineae	Chloris	Chloris virgata
302	80.97	44.35	Meadow steppe	Gramineae	Setaria	Setaria viridis
303	81.15	44.49	Meadow steppe	Cyperaceae	Carex	Carex liparocarpos
304	81.22	44.5	Typical steppe	Gramineae	Festuca	Festuca sulcata
305	81.22	44.5	Typical steppe	Gramineae	Stipa	Stipa capillata
306	81.3	44.62	Desert steppe	Gramineae	Stipa	Stipa gobica
307	81.15	45.02	Desert steppe	Gramineae	Festuca	Festuca sulcata
308	81.15	45.02	Desert steppe	Gramineae	Stipa	Stipa gobica
309	80.98	45	Desert steppe	Gramineae	Festuca	Festuca sulcata
310	80.98	45	Desert steppe	Gramineae	Stipa	Stipa gobica
311	81.25	44.87	Desert steppe	Cyperaceae	Carex	Carex liparocarpos
312	81.28	44.65	Typical steppe	Gramineae	Festuca	Festuca sulcata
313	81.47	44.62	Typical steppe	Gramineae	Stipa	Stipa purpurea
314	84.42	45.45	Desert steppe	Gramineae	Eragrostis	Eragrostis cilianensis
315	84.42	45.45	Desert steppe	Gramineae	Stipa	Stipa gobica
316	84.22	45.58	Desert steppe	Gramineae	Eragrostis	Eragrostis minor
317	83.9	45.5	Typical steppe	Gramineae	Festuca	Festuca sulcata
318	83.9	45.5	Typical steppe	Gramineae	Stipa	Stipa capillata
319	83.65	45.58	Typical steppe	Gramineae	Stipa	Stipa capillata
320	83.57	45.8	Desert steppe	Gramineae	Stipa	Stipa capillata
321	84.12	46.23	Desert steppe	Gramineae	Leymus	Leymus secalinus
322	84.63	45.92	Desert steppe	Gramineae	Stipa	Stipa gobica
323	86.02	46.6	Desert steppe	Gramineae	Stipa	Stipa gobica
324	86.1	46.7	Desert steppe	Liliaceae	Allium	Allium polyrhizum
325	86.28	46.82	Desert	Liliaceae	Allium	Allium polyrhizum
326	86.52	46.97	Desert steppe	Gramineae	Stipa	Stipa gobica
327	85.7	47.22	Meadow steppe	Cyperaceae	Carex	Carex karoi
328	85.7	47.22	Meadow steppe	Gramineae	Stipa	Stipa purpurea
329	86.17	47.28	Desert steppe	Gramineae	Eragrostis	Eragrostis cilianensis
330	86.17	47.28	Desert steppe	Gramineae	Stipa	Stipa gobica
331	86.65	47.13	Desert steppe	Liliaceae	Allium	Allium polyrhizum
332	86.92	48.8	Alpine meadow	Gramineae	Poa	Poa pratensis
333	89.48	47.05	Desert steppe	Gramineae	Stipa	Stipa glareosa
334	89.37	46.87	Desert steppe	Gramineae	Stipa	Stipa glareosa
335	89.83	46.67	Desert steppe	Gramineae	Stipa	Stipa glareosa
336	90.07	44.25	Desert	Gramineae	Aristida	Aristida adscensionis
337	90.62	43.65	Typical steppe	Gramineae	Festuca	Festuca sulcata
338	90.3	43.76	Typical steppe	Gramineae	Stipa	Stipa grandis
339	93.67	43.35	Meadow steppe	Gramineae	Festuca	Festuca sulcata
340	93.67	43.35	Meadow steppe	Gramineae	Stipa	Stipa grandis
341	93.72	43.38	Typical steppe	Gramineae	Festuca	Festuca sulcata
342	93.72	43.38	Typical steppe	Gramineae	Stipa	Stipa grandis
343	93.7	43.28	Alpine meadow	Cyperaceae	Kobresia	Kobresia capillifolia
344	92.53	43.63	Desert steppe	Gramineae	Stipa	Stipa gobica
345	92.3	43.7	Desert steppe	Gramineae	Stipa	Stipa gobica
346	91.42	43.7	Desert steppe	Gramineae	Stipa	Stipa gobica
347	87.18	43.53	Typical steppe	Gramineae	Stipa	Stipa grandis
348	116.74	43.6	Typical steppe	Poaceae	Leymus	Leymus chinensis
349	116.74	43.6	Typical steppe	Poaceae	Agropyron	Agropyron cristatum
350	116.74	43.6	Typical steppe	Poaceae	Stipa	Stipa grandis
351	110.74	43.39	Typical steppe	Poaceae	Achnatherum	Achnatherum sibiricum
352	110.74	43.39	Typical steppe	Poaceae	Agropyron	Agropyron cristatum
353	110.74	43.39	Typical steppe	Poaceae	Leymus	Leymus chinensis
354	110.74	43.39	Typical steppe	Poaceae	Poa	Poa annua
355	116.29	43.89	Typical steppe	Poaceae	Cleistogenes	Cleistogenes squarrosa
356	116.29	43.89	Typical steppe	Poaceae	Leymus	Leymus chinensis
357	116.29	43.89	Typical steppe	Poaceae	Stipa	Stipa krylovii
358	115.82	44.64	Typical steppe	Liliaceae	Allium	Allium polyrhizum
359	115.82	44.64	Typical steppe	Liliaceae	Allium	Allium ramosum
360	116.33	45.02	Typical steppe	Liliaceae	Allium	Allium polyrhizum
361	117.59	45.73	Typical steppe	Rutaceae	Haplophyllum	Haplophyllum dauricum
362	117.59	45.73	Typical steppe	Fabaceae	Lespedeza	Lespedeza davurica
363	117.59	45.73	Typical steppe	Poaceae	Leymus	Leymus chinensis
364	117.59	45.73	Typical steppe	Fabaceae	Melissitus	Melissitus ruthenica
365	117.59	45.73	Typical steppe	Poaceae	Stipa	Stipa grandis
366	118.78	47.87	Typical steppe	Asteraceae	Artemisia	Artemisia frigida
367	118.78	47.87	Typical steppe	Fabaceae	Glycyrrhiza	Glycyrrhiza uralensis
368	118.78	47.87	Typical steppe	Poaceae	Leymus	Leymus chinensis
369	118.78	47.87	Typical steppe	Rosaceae	Potentilla	Potentilla acaulis
370	118.78	47.87	Typical steppe	Asteraceae	Serratula	Serratula centauroides
371	118.47	48.27	Typical steppe	Poaceae	Agropyron	Agropyron cristatum
372	118.47	48.27	Typical steppe	Fabaceae	Astragalus	Astragalus adsurgens
373	118.47	48.27	Typical steppe	Fabaceae	Hedysarum	Hedysarum fruticosum
374	118.47	48.27	Typical steppe	Rosaceae	Potentilla	Potentilla tanacetifolia
375	118.47	48.27	Typical steppe	Asteraceae	Serratula	Serratula centauroides
376	118.87	48.84	Typical steppe	Umbelliferae	Bupleurum	Bupleurum chinense
377	118.87	48.84	Typical steppe	Poaceae	Leymus	Leymus chinensis
378	118.87	48.84	Typical steppe	Poaceae	Stipa	Stipa krylovii
379	120.12	49.35	Meadow steppe	Rubiaceae	Galium	Galium verum
380	120.12	49.35	Meadow steppe	Poaceae	Leymus	Leymus chinensis
381	120.12	49.35	Meadow steppe	Asteraceae	Serratula	Serratula centauroides
382	120.12	49.35	Meadow steppe	Poaceae	Stipa	Stipa baicalensis
383	120.05	49.33	Meadow steppe	Cyperaceae	Carex	Carex pediformis
384	120.05	49.33	Meadow steppe	Iridaceae	Iris	Iris ventricosa
385	119.71	49.08	Typical steppe	Liliaceae	Allium	Allium senescens
386	119.71	49.08	Typical steppe	Iridaceae	Iris	Iris dichotoma
387	119.71	49.08	Typical steppe	Poaceae	Leymus	Leymus chinensis
388	119.71	49.08	Typical steppe	Polygonaceae	Polygonum	Polygonum divaricatum
389	119.71	49.08	Typical steppe	Umbelliferae	Saposhnikovia	Saposhnikovia divaricata
390	119.99	49.89	Typical steppe	Cyperaceae	Carex	Carex pediformis
391	119.99	49.89	Typical steppe	Poaceae	Stipa	Stipa baicalensis
392	120	50.19	Meadow steppe	Campanulaceae	Adenophora	Adenophora stenophylla
393	120	50.19	Meadow steppe	Fabaceae	Astragalus	Astragalus adsurgens
394	120	50.19	Meadow steppe	Poaceae	Bromus	Bromus inermis
395	120	50.19	Meadow steppe	Rosaceae	Sanguisorba	Sanguisorba officinalis
396	120	50.19	Meadow steppe	Thymelaeaceae	Stellera	Stellera chamaejasme
397	119.02	49.96	Typical steppe	Iridaceae	Iris	Iris chinensis
398	119.02	49.96	Typical steppe	Poaceae	Stipa	Stipa grandis
399	117.57	49.55	Typical steppe	Poaceae	Achnatherum	Achnatherum sibiricum
400	117.57	49.55	Typical steppe	Caryophyllaceae	Gypsophila	Gypsophila davurica
401	117.57	49.55	Typical steppe	Poaceae	Leymus	Leymus chinensis
402	117.57	49.55	Typical steppe	Poaceae	Stipa	Stipa krylovii
403	116.99	49.1	Typical steppe	Liliaceae	Allium	Allium polyrhizum
404	116.99	49.1	Typical steppe	Poaceae	Stipa	Stipa krylovii
405	116.23	48.77	Typical steppe	Poaceae	Stipa	Stipa krylovii
406	116.95	48.58	Typical steppe	Asteraceae	Neopallasia	Neopallasia pectinata
407	116.95	48.58	Typical steppe	Poaceae	Stipa	Stipa krylovii
408	117.84	48.69	Typical steppe	Poaceae	Achnatherum	Achnatherum splendens
409	117.84	48.69	Typical steppe	Liliaceae	Allium	Allium anisopodium
410	117.84	48.69	Typical steppe	Chenopodiaceae	Chenopodium	Chenopodium glaucum
411	117.84	48.69	Typical steppe	Poaceae	Stipa	Stipa krylovii
412	117.8	49.12	Typical steppe	Liliaceae	Allium	Allium polyrhizum
413	117.8	49.12	Typical steppe	Poaceae	Stipa	Stipa krylovii
414	118.24	49.46	Typical steppe	Liliaceae	Allium	Allium senescens
415	118.24	49.46	Typical steppe	Liliaceae	Allium	Allium tenuissimum
416	118.24	49.46	Typical steppe	Poaceae	Cleistogenes	Cleistogenes squarrosa
417	118.24	49.46	Typical steppe	Poaceae	Stipa	Stipa grandis
418	119.34	49.3	Meadow steppe	Poaceae	Agrostis	Agrostis gigantea
419	119.34	49.3	Meadow steppe	Rosaceae	Potentilla	Potentilla anserina
420	119.34	49.3	Meadow steppe	Asteraceae	Saussurea	Saussurea amara
421	119.76	46.44	Meadow steppe	Asteraceae	Artemisia	Artemisia tanacetifolia
422	119.76	46.44	Meadow steppe	Cyperaceae	Carex	Carex pediformis
423	119.76	46.44	Meadow steppe	Poaceae	Leymus	Leymus chinensis
424	119.76	46.44	Meadow steppe	Poaceae	Stipa	Stipa baicalensis
425	118.23	45.75	Typical steppe	Poaceae	Leymus	Leymus chinensis
426	118.23	45.75	Typical steppe	Poaceae	Stipa	Stipa krylovii
427	116.98	45.42	Typical steppe	Liliaceae	Allium	Allium polyrhizum
428	116.98	45.42	Typical steppe	Labiatae	Scutellaria	Scutellaria viscidula
429	116.98	45.42	Typical steppe	Poaceae	Stipa	Stipa krylovii
430	117.46	44.77	Meadow steppe	Poaceae	Stipa	Stipa grandis
431	117.36	44.51	Typical steppe	Poaceae	Stipa	Stipa grandis
432	116.33	44.13	Typical steppe	Poaceae	Stipa	Stipa grandis
433	114.85	43.99	Desert steppe	Poaceae	Achnatherum	Achnatherum splendens
434	114.85	43.99	Desert steppe	Asteraceae	Artemisia	Artemisia frigida
435	114.85	43.99	Desert steppe	Poaceae	Leymus	Leymus chinensis
436	116.33	44.13	Desert steppe	Liliaceae	Allium	Allium mongolicum
437	116.33	44.13	Desert steppe	Chenopodiaceae	Kochia	Kochia prostrata
438	113.45	43.82	Desert steppe	Poaceae	Agropyron	Agropyron mongolicum
439	113.45	43.82	Desert steppe	Poaceae	Cleistogenes	Cleistogenes songorica
440	113.45	43.82	Desert steppe	Poaceae	Stipa	Stipa klemenzii
441	113.45	43.82	Desert steppe	Poaceae	Stipa	Stipa krylovii
442	112.18	43.63	Desert steppe	Liliaceae	Allium	Allium polyrhizum
443	112.57	42.88	Desert steppe	Liliaceae	Allium	Allium mongolicum
444	112.57	42.88	Desert steppe	Rutaceae	Haplophyllum	Haplophyllum tragacanthoides
445	112.57	42.88	Desert steppe	Labiatae	Lagochilus	Lagochilus ilicifolius
446	112.57	42.88	Desert steppe	Poaceae	Stipa	Stipa klemenzii
447	112.38	42.36	Desert steppe	Poaceae	Stipa	Stipa klemenzii
448	111.83	41.79	Desert steppe	Poaceae	Stipa	Stipa breviflora
449	101.48	36.37	Alpine meadow	Asteraceae	Leontopodium	Leontopodium pusillum
450	101.48	36.37	Alpine meadow	Gentianaceae	Gentiana	Gentiana leucomelaena
451	101.3	35.8	Alpine meadow	Asteraceae	Anaphalis	Anaphalis sinica
452	101.3	35.8	Alpine meadow	Asteraceae	Artemisia	Artemisia frigida
453	101.3	35.8	Alpine meadow	Poaceae	Elymus	Elymus nutans
454	101.3	35.8	Alpine meadow	Rubiaceae	Galium	Galium verum
455	101.3	35.8	Alpine meadow	Gentianaceae	Gentiana	Gentiana dahurica
456	101.3	35.8	Alpine meadow	Asteraceae	Ligularia	Ligularia virgaurea
457	101.17	35.78	Alpine steppe	Cruciferae	Dontostemon	Dontostemon dentatus
458	101.17	35.78	Alpine steppe	Labiatae	Dracocephalum	Dracocephalum heterophyllum
459	101.17	35.78	Alpine steppe	Poaceae	Leymus	Leymus secalinus
460	101.17	35.78	Alpine steppe	Poaceae	Stipa	Stipa breviflora
461	101.08	35.58	Alpine steppe	Poaceae	Agropyron	Agropyron cristatum
462	101.08	35.58	Alpine steppe	Fabaceae	Astragalus	Astragalus polycladus
463	101.08	35.58	Alpine steppe	Labiatae	Ajuga	Ajuga lupulina
464	101.08	35.58	Alpine steppe	Poaceae	Koeleria	Koeleria cristata
465	101.08	35.58	Alpine steppe	Poaceae	Stipa	Stipa krylovii
466	101.09	35.63	Alpine meadow	Cyperaceae	Kobresia	Kobresia humilis
467	101.09	35.63	Alpine meadow	Cyperaceae	Kobresia	Kobresia pygmaea
468	101.09	35.63	Alpine meadow	Fabaceae	Melissitus	Melissitus ruthenica
469	101.09	35.63	Alpine meadow	Fabaceae	Oxytropis	Oxytropis ochrocephala
470	100.97	35.41	Alpine meadow	Rubiaceae	Galium	Galium aparine
471	100.97	35.41	Alpine meadow	Scrophulariaceae	Lancea	Lancea tibetica
472	100.97	35.41	Alpine meadow	Asteraceae	Leontopodium	Leontopodium leontopodioides
473	100.97	35.41	Alpine meadow	Asteraceae	Saussurea	Saussurea stoliczkae
474	100.25	34.24	Alpine meadow	Fabaceae	Hedysarum	Hedysarum sikkimense
475	100.25	34.24	Alpine meadow	Polygonaceae	Polygonum	Polygonum macrophyllum
476	100.25	34.24	Alpine meadow	Polygonaceae	Polygonum	Polygonum macrophyllum
477	100.25	34.24	Alpine meadow	Polygonaceae	Polygonum	Polygonum viviparum
478	100.07	34.01	Alpine steppe	Primulaceae	Androsace	Androsace mariae
479	100.07	34.01	Alpine steppe	Scrophulariaceae	Lagotis	Lagotis brachystachya
480	100.07	34.01	Alpine steppe	Asteraceae	Ligularia	Ligularia virgaurea
481	100.07	34.01	Alpine steppe	Primulaceae	Primula	Primula malacoides
482	100.07	34.01	Alpine steppe	Poaceae	Stipa	Stipa penicillata
483	99.87	33.93	Alpine meadow	Poaceae	Agrostis	Agrostis matsumurae
484	99.87	33.93	Alpine meadow	Asteraceae	Cremanthodium	Cremanthodium ellisii
485	99.87	33.93	Alpine meadow	Cyperaceae	Kobresia	Kobresia tibetica
486	99.87	33.93	Alpine meadow	Polygonaceae	Polygonum	Polygonum sibiricum
487	99.83	33.94	Alpine meadow	Cyperaceae	Kobresia	Kobresia pygmaea
488	99.83	33.94	Alpine meadow	Poaceae	Koeleria	Koeleria litvinowii
489	99.83	33.94	Alpine meadow	Poaceae	Ptilagrostis	Ptilagrostis dichotoma
490	99.8	33.8	Alpine meadow	Asteraceae	Aster	Aster diplostephioides
491	99.8	33.8	Alpine meadow	Poaceae	Festuca	Festuca ovina
492	99.8	33.8	Alpine meadow	Gentianaceae	Gentianopsis	Gentianopsis paludosa
493	99.8	33.8	Alpine meadow	Poaceae	Koeleria	Koeleria cristata
494	99.8	33.8	Alpine meadow	Poaceae	Poa	Poa annua
495	99.8	33.8	Alpine meadow	Ranunculaceae	Thalictrum	Thalictrum alpinum
496	99.4	34.06	Alpine meadow	Asteraceae	Ligularia	Ligularia virgaurea
497	98.21	34.92	Alpine meadow	Rosaceae	Acomastylis	Acomastylis elata
498	98.21	34.92	Alpine meadow	Asteraceae	Saussurea	Saussurea stoliczkae
499	98.21	34.92	Alpine meadow	Saxifragaceae?	Saxifraga	Saxifraga tangutica
500	98.23	34.89	Alpine steppe	Asteraceae	Artemisia	Artemisia frigida
501	98.23	34.89	Alpine steppe	Cyperaceae	Kobresia	Kobresia robusta
502	98.23	34.89	Alpine steppe	Asteraceae	Leontopodium	Leontopodium pusillum
503	98.23	34.89	Alpine steppe	Rosaceae	Potentilla	Potentilla bifurca
504	98.23	34.89	Alpine steppe	Asteraceae	Saussvrea	Saussvrea tibetica
505	98.23	34.89	Alpine steppe	Poaceae	Stipa	Stipa purpurea
506	98	34.57	Alpine meadow	Scrophulariaceae	Lancea	Lancea tibetica
507	98	34.57	Alpine meadow	Papaveraceae	Meconopsis	Meconopsis horridula
508	98	34.57	Alpine meadow	Caryophyllaceae?	Stellaria	Stellaria media
509	97.88	34.28	Alpine meadow	Poaceae	Agrostis	Agrostis matsumurae
510	97.88	34.28	Alpine meadow	Cyperaceae	Kobresia	Kobresia humilis
511	97.88	34.28	Alpine meadow	Cyperaceae	Kobresia	Kobresia tibetica
512	96.28	33.32	Alpine meadow	Asteraceae	Taraxacum	Taraxacum mongolicum
513	95.8	34.01	Alpine steppe	Iridaceae	Iris	Iris chinensis
514	95.8	34.01	Alpine steppe	Labiatae	Lamiophlomis	Lamiophlomis rotata
515	95.8	34.01	Alpine steppe	Poaceae	Stipa	Stipa aliena
516	95.8	34.15	Alpine steppe	Asteraceae	Ajania	Ajania tenuifolia
517	95.8	34.15	Alpine steppe	Scrophulariaceae	Lagotis	Lagotis brachystachya
518	96.16	34.1	Alpine meadow	Asteraceae	Saussurea	Saussurea sericea
519	96.16	34.1	Alpine meadow	Asteraceae	Saussurea	Saussurea stoliczkae
520	96.16	34.1	Alpine meadow	Poaceae	Stipa	Stipa aliena
521	97.6	34.06	Alpine meadow	Fabaceae	Astragalus	Astragalus mattam
522	97.6	34.06	Alpine meadow	Cruciferae	Draba	Draba oreades
523	97.6	34.06	Alpine meadow	Rosaceae	Potentilla	Potentilla saundersiana
524	97.6	34.06	Alpine meadow	Crassulaceae	Rhodiola	Rhodiola dumulosa
525	97.6	34.06	Alpine meadow	Asteraceae	Taraxacum	Taraxacum mongolicum
526	99.01	35.29	Alpine steppe	Ranunculaceae	Aconitum	Aconitum pendulum
527	99.01	35.29	Alpine steppe	Asteraceae	Ajania	Ajania khartensis
528	99.01	35.29	Alpine steppe	Liliaceae	Allium	Allium carolinianum
529	99.01	35.29	Alpine steppe	Liliaceae	Allium	Allium cyaneum
530	99.01	35.29	Alpine steppe	Primulaceae	Androsace	Androsace tapete
531	100.25	36.01	Alpine steppe	Poaceae	Stipa	Stipa breviflora
532	100.51	36.17	Alpine steppe	Poaceae	Achnatherum	Achnatherum splendens
533	100.51	36.17	Alpine steppe	Zygophyllaceae	Peganum	Peganum harmala
534	100.74	36.36	Alpine steppe	Poaceae	Achnatherum	Achnatherum inebrians
535	100.74	36.36	Alpine steppe	Cyperaceae	Carex	Carex korshinski
536	100.74	36.36	Alpine steppe	Poaceae	Stipa	Stipa krylovii
537	101.09	36.44	Alpine meadow	Gentianaceae	Gentiana	Gentiana szechenyii
538	101.09	36.44	Alpine meadow	Cyperaceae?	Kobresia	Kobresia capillifolia
539	101.09	36.44	Alpine meadow	Cyperaceae	Kobresia	Kobresia humilis
540	101.09	36.44	Alpine meadow	Cyperaceae	Kobresia	Kobresia pygmaea
541	100.86	36.95	Alpine steppe	Asteraceae	Artemisia	Artemisia dacunculus
542	100.86	36.95	Alpine steppe	Umbelliferae	Bupleurum	Bupleurum longicaule
543	100.86	36.95	Alpine steppe	Poaceae	Leymus	Leymus secalinus
544	100.86	36.95	Alpine steppe	Poaceae	Stipa	Stipa krylovii
545	99.98	37.26	Alpine steppe	Poaceae	Achnatherum	Achnatherum splendens
546	99.98	37.26	Alpine steppe	Liliaceae	Allium	Allium tanguticum
547	99.98	37.26	Alpine steppe	Rosaceae	Potentilla	Potentilla saundersiana
548	98.99	37.28	Alpine steppe	Asteraceae	Heteropappus	Heteropappus altaicus
549	98.99	37.28	Alpine steppe	Cyperaceae	Kobresia	Kobresia humilis
550	98.99	37.28	Alpine steppe	Scrophulariaceae	Lagotis	Lagotis brachystachya
551	98.99	37.28	Alpine steppe	Poaceae	Stipa	Stipa purpurea
552	94.25	35.74	Alpine steppe	Fabaceae	Astragalus	Astragalus licentianus
553	94.25	35.74	Alpine steppe	Rosaceae	Potentilla	Potentilla acaulis
554	94.25	35.74	Alpine steppe	Poaceae	Stipa	Stipa purpurea
555	94.25	35.74	Alpine steppe	Poaceae	Stipa	Stipa purpurea
556	93.74	35.52	Alpine steppe	Cyperaceae	Carex	Carex moorcroftii
557	93.74	35.52	Alpine steppe	Poaceae	Poa	Poa indattenuata
558	93.04	35.17	Alpine steppe	Poaceae	Festuca	Festuca ovina
559	93.04	35.17	Alpine steppe	Poaceae	Kengyilia	Kengyilia thoroldiana
560	93.04	35.17	Alpine steppe	Cyperaceae	Kobresia	Kobresia robusta
561	93.04	35.17	Alpine steppe	Asteraceae	Leontopodium	Leontopodium pusillum
562	93.04	35.17	Alpine steppe	Poaceae	Littledalea	Littledalea racemosa
563	92.89	34.72	Alpine meadow	Primulaceae	Androsace	Androsace mariae
564	92.89	34.72	Alpine meadow	Cyperaceae	Kobresia	Kobresia humilis
565	92.89	34.72	Alpine meadow	Poaceae	Poa	Poa annua
566	92.35	33.99	Alpine steppe	Cyperaceae	Carex	Carex moorcroftii
567	92.35	33.99	Alpine steppe	Poaceae	Littledalea	Littledalea racemosa
568	92.35	33.99	Alpine steppe	Rosaceae	Potentilla	Potentilla peduncularis
569	92.35	33.99	Alpine steppe	Poaceae	Stipa	Stipa purpurea
570	91.72	32.18	Alpine meadow	Cyperaceae	Kobresia	Kobresia humilis
571	91.72	32.18	Alpine meadow	Cyperaceae	Kobresia	Kobresia pygmaea
572	91.72	32.18	Alpine meadow	Poaceae	Stipa	Stipa regeliana
573	91.72	32.18	Alpine meadow	Cyperaceae	Kobresia	Kobresia tibetica
574	92.02	31.45	Alpine meadow	Gentianaceae	Gentiana	Gentiana szechenyii
575	92.02	31.45	Alpine meadow	Scrophulariaceae	Lagotis	Lagotis brachystachya
576	92.02	31.45	Alpine meadow	Asteraceae	Leontopodium	Leontopodium leontopodioides
577	92.02	31.44	Alpine meadow	Asteraceae	Aster	Aster tataricus
578	92.02	31.44	Alpine meadow	Fabaceae	Astragalus	Astragalus mattam
579	92.02	31.44	Alpine meadow	Gentianaceae	Gentiana	Gentiana szechenyii
580	92.62	31.77	Alpine meadow	Cyperaceae	Kobresia	Kobresia pygmaea
581	92.62	31.77	Alpine meadow	Rosaceae	Potentilla	Potentilla saundersiana
582	92.62	31.77	Alpine meadow	Poaceae	Stipa	Stipa penicillata
583	92.41	31.69	Alpine meadow	Primulaceae	Primula	Primula fasciculata
584	91.66	30.94	Alpine steppe	Poaceae	Poa	Poa indattenuata
585	91.66	30.94	Alpine steppe	Poaceae	Stipa	Stipa purpurea
586	91.45	30.56	Alpine meadow	Cyperaceae	Kobresia	Kobresia pygmaea
587	91.45	30.56	Alpine meadow	Ranunculaceae	Thalictrum	Thalictrum alpinum
588	90.8	30.31	Alpine steppe	Fabaceae	Astragalus	Astragalus strictus
589	90.8	30.31	Alpine steppe	Cyperaceae	Kobresia	Kobresia vidua
590	90.8	30.31	Alpine steppe	Poaceae	Stipa	Stipa capillacea
591	91.86	32.58	Alpine meadow	Cyperaceae	Kobresia	Kobresia humilis
592	91.86	32.58	Alpine meadow	Cyperaceae	Kobresia	Kobresia tibetica
593	91.86	32.58	Alpine meadow	Poaceae	Ptilagrostis	Ptilagrostis mongholica
594	92.61	34.37	Alpine steppe	Rosaceae	Potentilla	Potentilla bifurca
595	92.61	34.37	Alpine steppe	Rosaceae	Sibbaldia	Sibbaldia procumbens
596	92.61	34.37	Alpine steppe	Poaceae	Stipa	Stipa purpurea
597	99.67	36.78	Alpine meadow	Poaceae	Elymus	Elymus nutans
598	99.67	36.78	Alpine meadow	Fabaceae	Melissitus	Melissitus ruthenica
599	99.67	36.78	Alpine meadow	Polygonaceae	Polygonum	Polygonum viviparum
600	99.67	36.78	Alpine meadow	Poaceae	Ptilagrostis	Ptilagrostis mongholica
601	99.67	36.78	Alpine meadow	Ranunculaceae	Thalictrum	Thalictrum alpinum
602	97.66	34.2	alpine meadow	Rosaceae		Potentilla nivia
603	97.66	34.2	alpine meadow	Crassulaceae		Rhodiola rotundata
604	97.66	34.2	alpine meadow	Compositae		Saussurea medusa
605	87.07	28.51	alpine meadow	Labiatae		Phyllophyton pharicum
606	87.07	28.51	alpine meadow	Polygonaceae		Rheum tanguticum
607	87.07	28.51	alpine meadow	Compositae		Saussurea glanduligera
608	98.97	34.84	alpine meadow	Cyperaceae		Carex moorcroftii
609	98.97	34.84	alpine meadow	Cyperaceae		Kobresia royleana
610	98.97	34.84	alpine meadow	Cyperaceae		Kobresia tibetica
611	98.97	34.84	alpine meadow	Compositae		Saussurea graminifolia
612	98.58	34.99	alpine steppe	Gramineae		Festuca rubra
613	98.58	34.99	alpine steppe	Compositae		Saussurea graminifolia
614	99.18	35.36	alpine steppe	Iridaceae		Iris chinensis
615	99.18	35.36	alpine steppe	Gramineae		Stipa purpurea
616	97.02	33.76	alpine meadow	Cyperaceae		Kobresia capillifolia
617	97.02	33.76	alpine meadow	Cyperaceae		Kobresia parva
618	97.02	33.76	alpine meadow	Papaveraceae		Meconopsis integrifolia
619	99.48	35.44	alpine steppe	Ranunculaceae		Aconitum gymnandrum
620	99.48	35.44	alpine steppe	Gramineae		Stipa purpurea
621	98.25	34.88	alpine steppe	Cyperaceae		Kobresia kansuensis
622	98.25	34.88	alpine steppe	Gramineae		Stipa purpurea
623	98.45	34.85	alpine steppe	Compositae		Cremanthodium discoideum
624	98.45	34.85	alpine steppe	Gramineae		Elymus nutans
625	98.45	34.85	alpine steppe	Boraginaceae		Microula tibetica
626	97.99	34.58	alpine meadow	Cyperaceae		Carex moorcroftii
627	97.99	34.58	alpine meadow	Cyperaceae		Kobresia tibetica
628	99.39	35.43	alpine steppe	Gramineae		Stipa purpurea
629	96.2	34.1	alpine meadow	Gentianaceae		Gentiana farrerii
630	96.2	34.1	alpine meadow	Cyperaceae		Kobresia humilis
631	96.2	34.1	alpine meadow	Cyperaceae		Kobresia parva
632	96.2	34.1	alpine meadow	Gramineae		Koeleria cristata
633	96.2	34.1	alpine meadow	Leguminosae		Oxytropis ochrocephala
634	96.2	34.1	alpine meadow	Polygonaceae		Rheum tanguticum
635	91.69	31.1	alpine meadow	Cyperaceae		Kobresia tibetica
636	96.01	33.6	alpine scrub	Labiatae		Lamiophlomis rotata
637	95.8	34.14	alpine steppe	Leguminosae		Oxytropis falcata
638	95.8	34.14	alpine steppe	Gramineae		Stipa purpurea
639	100.4	34.45	alpine scrub	Labiatae		Lamiophlomis rotata
640	100.4	34.45	alpine scrub	Leguminosae		Oxytropis ochrocephala
641	96.37	33.97	alpine meadow	Gentianaceae		Gentiana straminea
642	96.37	33.97	alpine meadow	Cyperaceae		Kobresia humilis
643	96.37	33.97	alpine meadow	Leguminosae		Oxytropis ochrocephala
644	95.88	33.73	alpine meadow	Cyperaceae		Kobresia humilis
645	95.88	33.73	alpine meadow	Thymelaeaceae		Stellera chamaejasme
646	99.93	34.47	alpine scrub	Gentianaceae		Gentiana straminea
647	99.93	34.47	alpine scrub	Leguminosae		Oxytropis ochrocephala
648	99.93	34.47	alpine scrub	Polygonaceae		Polygonum viviparum
649	99.93	34.47	alpine scrub	Compositae		Saussurea superba
650	96.51	31.1	alpine scrub	Caryophyllaceae		Arenaria kansuensis
651	96.51	31.1	alpine scrub	Cyperaceae		Kobresia pusilla
652	96.51	31.1	alpine scrub	Scrophulariaceae		Lagotis glauca
653	96.51	31.1	alpine scrub	Scrophulariaceae		Pedicularis integrifolia
654	96.51	31.1	alpine scrub	Polygonaceae		Rheum spiciforme
655	96.36	33.28	alpine meadow	Cyperaceae		Kobresia parva
656	95.7	33.95	alpine meadow	Cyperaceae		Kobresia parva
657	95.7	33.95	alpine meadow	Thymelaeaceae		Stellera chamaejasme
658	93.14	31.93	alpine meadow	Cyperaceae		Kobresia parva
659	96.74	32.9	alpine meadow	Gentianaceae		Gentiana straminea
660	96.74	32.9	alpine meadow	Labiatae		Lamiophlomis rotata
661	96.74	32.9	alpine meadow	Leguminosae		Oxytropis ochrocephala
662	93.54	31.85	alpine meadow	Cyperaceae		Kobresia parva
663	96.74	33.11	alpine scrub	Gentianaceae		Gentiana straminea
664	86.84	28.3	alpine scrub	Thymelaeaceae		Stellera chamaejasme
665	100.82	34.86	alpine meadow	Gentianaceae		Gentiana straminea
666	100.82	34.86	alpine meadow	Compositae		Ligularia virgaurea
667	100.82	34.86	alpine meadow	Compositae		Saussurea sp.
668	100.22	34.53	alpine meadow	Ranunculaceae		Aconitum gymnandrum
669	100.22	34.53	alpine meadow	Ranunculaceae		Anemone cathayensis
670	100.22	34.53	alpine meadow	Leguminosae		Astragalus porphyrocalyx
671	100.22	34.53	alpine meadow	Gentianaceae		Gentiana straminea
672	100.22	34.53	alpine meadow	Cyperaceae		Kobresia parva
673	100.22	34.53	alpine meadow	Labiatae		Lamiophlomis rotata
674	100.22	34.53	alpine meadow	Compositae		Ligularia virgaurea
675	100.22	34.53	alpine meadow	Polygonaceae		Polygonum macrophyllum
676	100.22	34.53	alpine meadow	Polygonaceae		Polygonum viviparum
677	100.22	34.53	alpine meadow	Rosaceae		Potentilla anserina
678	100.22	34.53	alpine meadow	Solanaceae		Przewalskia tangutica
679	100.22	34.53	alpine meadow	Gramineae		Ptilagrostis dichotoma
680	94.96	31.7	alpine meadow	Primulaceae		Primula tangutica
681	94.96	31.7	alpine meadow	Polygonaceae		Rumex acetosa
682	100.77	35.08	alpine meadow	Gentianaceae		Gentiana straminea
683	100.77	35.08	alpine meadow	Compositae		Ligularia virgaurea
684	100.77	35.08	alpine meadow	Polygonaceae		Polygonum viviparum
685	100.77	35.08	alpine meadow	Compositae		Saussurea sp.
686	92.9	31.84	alpine meadow	Cyperaceae		Kobresia humilis
687	92.9	31.84	alpine meadow	Cyperaceae		Kobresia sp.
688	92.9	31.84	alpine meadow	Cyperaceae		Kobresia humilis
689	92.9	31.84	alpine meadow	Cyperaceae		Kobresia parva
690	92.9	31.84	alpine meadow	Gramineae		Ptilagrostis dichotoma
691	100.89	36.32	alpine steppe	Gramineae		Achnatherum splendens
692	96.53	31.97	alpine scrub	Compositae		Gnaphalium affine
693	96.53	31.97	alpine scrub	Polygonaceae		Polygonum viviparum
694	96.91	33.02	alpine meadow	Compositae		Artemisia sieversiana
695	96.91	33.02	alpine meadow	Cyperaceae		Kobresia parva
696	96.91	33.02	alpine meadow	Compositae		Ligularia virgaurea
697	96.56	32.59	alpine meadow	Ranunculaceae		Delphinium caeruleum
698	96.56	32.59	alpine meadow	Iridaceae		Iris chinensis
699	96.56	32.59	alpine meadow	Compositae		Ligularia virgaurea
700	96.56	32.59	alpine meadow	Scrophulariaceae		Pedicularis alaschanica
701	96.56	32.59	alpine meadow	Thymelaeaceae		Stellera chamaejasme
702	100.49	35.57	alpine meadow	Cyperaceae		Kobresia parva
703	100.49	35.57	alpine meadow	Compositae		Ligularia virgaurea
704	100.49	35.57	alpine meadow	Gramineae		Stipa purpurea
705	100.93	35.35	alpine steppe	Gramineae		Achnatherum splendens
706	100.93	35.35	alpine steppe	Gramineae		Stipa purpurea
707	93.79	31.84	alpine meadow	Gentianaceae		Gentiana straminea
708	100.23	35.76	alpine steppe	Gramineae		Elymus nutans
709	100.23	35.76	alpine steppe	Iridaceae		Iris chinensis
710	100.23	35.76	alpine steppe	Gramineae		Leymus secalinus
711	100.23	35.76	alpine steppe	Gramineae		Stipa purpurea
712	100.22	36	alpine steppe	Gramineae		Achnatherum inebrians
713	100.23	35.76	alpine steppe	Gramineae		Achnatherum inebrians
714	100.22	36	alpine steppe	Gramineae		Achnatherum splendens
715	100.46	36.12	alpine steppe	Gramineae		Achnatherum inebrians
716	100.46	36.12	alpine steppe	Gramineae		Achnatherum splendens
717	100.46	36.12	alpine steppe	Zygophyllaceae		Peganum multisectum
